# Supplementary material for: Genome-wide computational analysis of potential long noncoding RNA mediated DNA:DNA:RNA triplexes in the human genome
Source: J Transl Med. 2017 Sep 2;15:186. doi: 10.1186/s12967-017-1282-9 (PMC7670996; doi:10.1186/s12967-017-1282-9)
Supplement: Supplementary file 20 — Additional file 20. Complete list for possible Hi-C (CCHiC-HeLaS3CCL2p2-M-98percent) interaction domains with PTS sites. [file 12967_2017_1282_MOESM20_ESM.zip]

Archive with 1 entries (1 files):
- 12967_2017_1282_MOESM20_ESM.zip
